# Supplementary material for: Construction of possible integrated predictive index based on EGFR and ANXA3 polymorphisms for chemotherapy response in fluoropyrimidine-treated Japanese gastric cancer patients using a bioinformatic method
Source: BMC Cancer. 2015 Oct 16;15:718. doi: 10.1186/s12885-015-1721-z (PMC4609065; doi:10.1186/s12885-015-1721-z)
Supplement: Additional file 1: Table S1. — Selected genetic and clinical parameters of gastric cancer patients. (XLS 33 kb) [file 12885_2015_1721_MOESM1_ESM.xls]

## Sheet: TableS1
	Table S1 Selected genetic and clinical parameters of gastric cancer patients
	Parameters				S-1					Fluoropyrimidine (including S-1)
					Number of patients diagnosed based on RECIST guideline		Fisher's exact test			Number of patients diagnosed based on RECIST guideline		Fisher's exact test
					CR+PR	NC+PD		p value		CR+PR	NC+PD		p value
	Genetic parameter
		rs2293347 on EGFR		GG	1	25	*	0.004751		1	55	*	2.464e-05
				GA	9	16				11	38
				AA	3	4				6	7
	Clinical parameters
		Cr		0	10	43	†	0.0690952		14	99	*	0.0047079
				1	3	2				4	2
		Past medical history
			Chemotherapy	0	9	43	*	0.0189617		14	98	*	0.00990984
				1	4	2				4	3
	A complete medical history and data on physical examination were recorded before the fluoropyrimidine therapy. RECIST: Response Evaluation Criteria in Solid Tumors, CR: complete response, PR: partial response, NC: no change, PD: progressive disease. Cr: grade of creatinine. For each type of clinical tests the grade and aberrant values were defined using National Cancer Institute - Common Toxicity…
