# Supplementary material for: Construction of possible integrated predictive index based on EGFR and ANXA3 polymorphisms for chemotherapy response in fluoropyrimidine-treated Japanese gastric cancer patients using a bioinformatic method
Source: BMC Cancer. 2015 Oct 16;15:718. doi: 10.1186/s12885-015-1721-z (PMC4609065; doi:10.1186/s12885-015-1721-z)
Supplement: Additional file 4: Table S2. — Extracted SNPs with q < 0.95 for the first dataset. (XLS 35 kb) [file 12885_2015_1721_MOESM4_ESM.xls]

## Sheet: TableS2
	Table S2 Extracted SNPs with q < 0.95 for the first dataset
	RS number	Allele	MAF	SNP function		Chr	Positiona	Associated gene symbol	For first dataset		For second dataset	Two stages of screening
				Type	Location				pF	qBH	pF		pper
	rs2867461	G/A	0.382353	cSNP	intron	4	78592061	ANXA3	1.02495e-06	0.00159072	5.75038e-05	*	0.04062
	rs243849	C/T	0.172269	cSNP	missense in exon	16	55489793	MMP2	0.00477179	0.925727	0.000598372		0.27647
	rs2291725	C/T	0.323529	cSNP	missense in exon	17	48961770	GIP	0.00170254	0.795533	0.000766494		0.31859
	rs1147289	C/T	0.121849	cSNP	intron	12	124485520	NCOR2	0.0028092	0.795533	0.00105249		0.40424
	rs2291726	T/C	0.310924	cSNP	intron	17	48961892	GIP	0.00382999	0.849164	0.00139964		0.44924
	rs11240594	A/G	0.402542	cSNP	intron	1	205927107	SLC26A9	0.00213602	0.795533	0.00411808		0.70816
	rs2288775	A/G	0.279661	cSNP	intron	18	58316132	NEDD4L	0.00307551	0.795533	0.00814717		0.83156
	rs2074560	A/G	0.231092	cSNP	intron	21	41380411	MX2	0.00222745	0.795533	0.0298249		0.95564
	RS number: reference SNP identification number in dbSNP, MAF: minor allele frequency, Chr: chromosome number, a the position in the human genome GRCh38 build 106, pF indicates the p value calculated by Fisher’s exact test, qBH indicates the pF value after adjustment by the Benjamini-Hochberg (BH) method; pper indicates the p value after adjustment using the permutation test to correct for multipl…
		GeMDBJ.Allele1	GeMDBJ.Allele2	GeMDBJ.Sample.Size	GeMDBJ.Allele1.Number	GeMDBJ.Allele2.Number	GeMDBJ.Genotype11.Number	GeMDBJ.Genotype12.Number	GeMDBJ.Genotype22.Number	p.value.1st	q.value.1st	GeMDBJ.Allele1	GeMDBJ.Allele2	GeMDBJ.Sample.Size	GeMDBJ.Allele1.Number	GeMDBJ.Allele2.Number	GeMDBJ.Genotype11.Number	GeMDBJ.Genotype12.Number	GeMDBJ.Genotype22.Number	p.value.2nd	q.value.2nd
rs2291725	rs2291725	C	T	58	0.663793	0.336207	0.448276	0.431034	0.12069	0.00170254	0.824897	C	T	119	0.676471	0.323529	0.478992	0.394958	0.12605	0.000766494	0.533224
rs1147289	rs1147289	C	T	58	0.853448	0.146552	0.724138	0.258621	0.0172414	0.0028092	0.824897	C	T	119	0.878151	0.121849	0.773109	0.210084	0.0168067	0.00105249	0.549139
rs243849	rs243849	C	T	58	0.844828	0.155172	0.706897	0.275862	0.0172414	0.00477179	0.824897	C	T	119	0.827731	0.172269	0.680672	0.294118	0.0252101	0.000598372	0.533224
rs2288775	rs2288775	A	G	58	0.706897	0.293103	0.534483	0.344828	0.12069	0.00307551	0.824897	A	G	118	0.720339	0.279661	0.533898	0.372881	0.0932203	0.00814717	1
rs2291726	rs2291726	T	C	58	0.672414	0.327586	0.465517	0.413793	0.12069	0.00382999	0.824897	T	C	119	0.689076	0.310924	0.487395	0.403361	0.109244	0.00139964	0.584208
rs2074560	rs2074560	A	G	58	0.741379	0.258621	0.517241	0.448276	0.0344828	0.00222745	0.824897	A	G	119	0.768908	0.231092	0.579832	0.378151	0.0420168	0.0298249	1
rs2867461	rs2867461	G	A	58	0.62069	0.37931	0.413793	0.413793	0.172414	1.02495e-06	0.00192691	G	A	119	0.617647	0.382353	0.403361	0.428571	0.168067	5.75038e-05	0.120011
rs11240594	rs11240594	A	G	57	0.605263	0.394737	0.368421	0.473684	0.157895	0.00213602	0.824897	A	G	118	0.597458	0.402542	0.330508	0.533898	0.135593	0.00411808	1
